# Supplementary material for: An integrated multi-omic approach demonstrates distinct molecular signatures between human obesity with and without metabolic complications: a case–control study
Source: J Transl Med. 2023 Mar 29;21:229. doi: 10.1186/s12967-023-04074-x (PMC10053148; doi:10.1186/s12967-023-04074-x)
Supplement: Supplementary file 2 — Additional file 2: Table S1: List of significantly upregulated miRNAs in OBM compared to OBO. Here RQ refers to Relative Quantification measure using the standard formula [24]. An RQ value showcases the fold-change (FC) of a specific miRNA in two populations. An RQ=1 indicated that a specific miRNA was not differentially expressed in OBM versus OBO samples. Only those miRNAs were considered which were above the limit of quantification (LOQ). Table S2. List of significantly downregulated miRNAs in OBM compared to OBO. Here RQ refers to Relative Quantification measure using the standard formula [24]. An RQ value showcases the fold-change (FC) of a specific miRNA in two populations. An RQ=1 indicated that a specific miRNA was not differentially expressed in OBM versus OBO samples. Only those miRNAs were considered which were above the limit of quantification (LOQ). Table S2.1. List of metabolites significantly upregulated in OBM compared to OBO. The estimate represents the coefficients of logistic regression used to fit the model. The magnitude of a coefficient indicates the contribution of the metabolite in classifying OBM from OBO. The corresponding p-values of each metabolite are listed in the last column. Table S2.2. List of metabolites significantly downregulated in OBM compared to OBO. The estimate represents the coefficients of logistic regression used to fit the model. The magnitude of a coefficient indicates the contribution of the metabolite in classifying OBM from OBO. The corresponding p-values of each metabolite are listed in the last column. [file 12967_2023_4074_MOESM2_ESM.xlsx]

## Sheet: Supplementary Table 1.1   List 
miRNA_names	Fold_Change	P. Value
miR-30e-5p	25.5	0.029
miR-329-3p	17.3	0.027
miR-338-5p	15.5	0.025
ath-miR159a	15.4	0.01
miR-485-5p	14.3	0.02
miR-1293	11.1	0.015
miR-1284	10.2	0.021
miR-1282	9.44	0.024
miR-138-1-3p	9.11	0.016
miR-146a-3p	7.37	0.017
miR-1303	6.47	0.039
miR-583	5.6	0.025
miR-141-3p	5.54	0.02
miR-645	5.47	0.018
miR-488-3p	5.32	0.024
miR-452-3p	5.28	0.034
miR-1324	4.91	0.024
miR-135b-3p	4.62	0.047
miR-375	4.41	0.025
miR-509-3-5p	4.3	0.031
miR-130a-5p	4.29	0.021
miR-548a-3p	4.12	0.02
miR-513c-5p	4.08	0.019
miR-708-5p	3.89	0.028
miR-9-3p	3.76	0.03
miR-34b-3p	3.53	0.043
miR-873-5p	3.08	0.048
miR-302b-3p	2.48	0.045
Supplementary Table 1.1: List of significantly upregulated in OBM compared to OBO

## Sheet: Supplementary Table 1.2   List 
miRNA_names	Fold_Change	P. Value
miR-324-3p	0.288	0.044
miR-331-3p	0.242	0.026
miR-93-3p	0.209	0.041
miR-210-3p	0.163	0.044
miR-2110	0.163	0.035
miR-1249-3p	0.159	0.024
miR-125b-5p	0.159	0.041
miR-144-3p	0.147	0.037
miR-106b-3p	0.137	0.027
miR-128-3p	0.132	0.032
miR-182-5p	0.129	0.041
miR-145-5p	0.126	0.019
miR-191-5p	0.126	0.031
miR-363-3p	0.124	0.044
miR-941	0.119	0.015
miR-130a-3p	0.118	0.036
miR-423-5p	0.118	0.039
miR-433-3p	0.115	0.026
miR-636	0.113	0.037
miR-99a-5p	0.113	0.023
miR-93-5p	0.112	0.023
miR-130b-5p	0.102	0.016
miR-744-5p	0.102	0.014
miR-15a-3p	0.101	0.043
miR-153-3p	0.093	0.02
miR-223-3p	0.09	0.03
miR-101-3p	0.089	0.04
miR-215-5p	0.085	0.036
miR-652-3p	0.083	0.01
miR-152-3p	0.08	0.027
miR-126-3p	0.072	0.018
miR-221-3p	0.072	0.018
miR-92a-3p	0.07	0.018
miR-486-5p	0.037	0.007
miR-122-5p	0.028	0.007
miR-100-3p	0.02	0.011
Supplementary Table 1.2: List of significantly downregulated in OBM compared to OBO.

## Sheet: Supplementary Table 2.1   List 
Metabolite	Estimate	P value
N-acetylneuraminate	1.275	0.015
erythronate*	1.193	0.019
1-arachidonylglycerol (20:4)	1.188	0.025
phenylacetylglutamine	1.184	0.028
glucose	1.062	0.046
5alpha-androstan-3beta,17beta-diol disulfate	0.983	0.03
phosphate	0.963	0.021
1-stearoyl-2-oleoyl-GPE (18:0/18:1)	0.962	0.018
1-linoleoylglycerol (18:2)	0.893	0.047
1-linolenoylglycerol (18:3)	0.888	0.043
1-stearoyl-2-docosahexaenoyl-GPE (18:0/22:6)*	0.877	0.041
1-oleoyl-GPE (18:1)	0.863	0.029
3-hydroxyisobutyrate	0.86	0.036
2-aminophenol sulfate	0.847	0.049
Supplementary Table 2.1: List of metabolites significantly upregulated in OBM compared to OBO.

## Sheet: Supplementary Table 2.2   List 
Metabolite	Fold Change	P value
3-aminoisobutyrate	-0.833	0.039
5-methylthioribose**	-0.903	0.049
N-acetylglycine	-0.919	0.025
1-methylhistidine	-0.948	0.032
5-methyluridine (ribothymidine)	-0.953	0.045
stearoyl sphingomyelin (d18:1/18:0)	-0.962	0.025
4-acetamidobutanoate	-0.994	0.022
inosine	-1.008	0.039
glutamine	-1.017	0.022
1,5-anhydroglucitol (1,5-AG)	-1.021	0.02
guanosine	-1.023	0.04
hydroxyasparagine**	-1.026	0.032
1-(1-enyl-palmitoyl)-2-linoleoyl-GPC (P-16:0/18:2)*	-1.037	0.017
N-acetylputrescine	-1.075	0.018
1-(1-enyl-palmitoyl)-GPC (P-16:0)*	-1.097	0.018
N-acetylglucosaminylasparagine	-1.109	0.033
3-methoxytyrosine	-1.142	0.012
asparagine	-1.152	0.013
cis-4-decenoylcarnitine (C10:1)	-1.194	0.018
gamma-glutamylmethionine	-1.213	0.007
leucylalanine	-1.293	0.019
quinolinate	-1.324	0.006
palmitoyl sphingomyelin (d18:1/16:0)	-1.358	0.008
1-(1-enyl-palmitoyl)-2-palmitoyl-GPC (P-16:0/16:0)*	-1.379	0.01
sphingomyelin (d18:1/22:1, d18:2/22:0, d16:1/24:1)*	-1.4	0.006
2-hydroxyoctanoate	-1.416	0.018
sphingomyelin (d18:2/18:1)*	-1.43	0.006
sphingomyelin (d18:1/18:1, d18:2/18:0)	-1.483	0.004
gamma-glutamylglutamine	-1.591	0.006
1-(1-enyl-palmitoyl)-2-oleoyl-GPC (P-16:0/18:1)*	-1.707	0.003
pro-hydroxy-pro	-1.777	0.012
creatinine	-1.921	0.004
sphingomyelin (d18:1/24:1, d18:2/24:0)*	-1.999	0.006
N,N,N-trimethyl-alanylproline betaine (TMAP)	-2.024	0.004
deoxycarnitine	-2.486	0.001
N6,N6,N6-trimethyllysine	-2.557	0.007
Supplementary Table 2.2: List of metabolites significantly downregulated in OBM compared to OBO.
